# Supplementary material for: Gene Expression in Circulating Leukocytes in Brown Swiss and Holstein Cows During the Transition Period
Source: Animals (Basel). 2026 Jun 16;16(12):1858. doi: 10.3390/ani16121858 (PMC13295243; doi:10.3390/ani16121858)
Supplement: Supplementary file 1 [file animals-16-01858-s001.zip]

Archive with 1 entries (1 files):
- animals-4317637-supplementary.pdf
